# Supplementary material for: O-glycosylation pattern of the SARS-CoV-2 spike protein reveals an “O-Follow-N” rule
Source: Cell Res. 2021 Aug 2;31(10):1123–5. doi: 10.1038/s41422-021-00545-2 (PMC8326647; doi:10.1038/s41422-021-00545-2)
Supplement: Supplementary file 2 — Supplementary Dataset 1 [file 41422_2021_545_MOESM2_ESM.xlsx]

## Sheet: O glycan DB
Supplementary Data S1 The library of O-linked glycans in Byonic glycan database.
glycoform	mass
HexNAc(1)	203.079
HexNAc(1)Hex(1)	365.132
HexNAc(2)	406.159
HexNAc(1)Hex(1)Fuc(1)	511.19
HexNAc(2)Hex(1)	568.212
HexNAc(3)	609.238
HexNAc(1)Hex(1)NeuAc(1)	656.228
HexNAc(1)Hex(1)NeuGc(1)	672.222
HexNAc(1)Hex(2)Fuc(1)	673.243
HexNAc(2)Hex(1)Fuc(1)	714.269
HexNAc(2)Hex(2)	730.264
HexNAc(3)Fuc(1)	755.296
HexNAc(3)Hex(1)	771.291
HexNAc(1)Hex(1)Fuc(1)NeuAc(1)	802.285
HexNAc(1)Hex(1)Fuc(1)NeuGc(1)	818.28
HexNAc(2)Hex(1)NeuAc(1)	859.307
HexNAc(2)Hex(1)Fuc(2)	860.327
HexNAc(2)Hex(1)NeuGc(1)	875.302
HexNAc(2)Hex(2)Fuc(1)	876.322
HexNAc(2)Hex(3)	892.317
HexNAc(3)Hex(1)Fuc(1)	917.349
HexNAc(3)Hex(2)	933.344
HexNAc(1)Hex(1)NeuAc(2)	947.323
HexNAc(1)Hex(1)NeuGc(1)NeuAc(1)	963.318
HexNAc(4)Hex(1)	974.37
HexNAc(1)Hex(1)NeuGc(2)	979.313
HexNAc(2)Hex(1)Fuc(1)NeuAc(1)	1005.37
HexNAc(2)Hex(1)Fuc(1)NeuGc(1)	1021.36
HexNAc(2)Hex(2)NeuAc(1)	1021.36
HexNAc(2)Hex(2)Fuc(2)	1022.38
HexNAc(2)Hex(3)Fuc(1)	1038.38
HexNAc(3)Hex(1)NeuAc(1)	1062.39
HexNAc(3)Hex(1)Fuc(2)	1063.41
HexNAc(3)Hex(2)Fuc(1)	1079.4
HexNAc(3)Hex(3)	1095.4
HexNAc(4)Hex(1)Fuc(1)	1120.43
HexNAc(4)Hex(2)	1136.42
HexNAc(2)Hex(1)NeuAc(2)	1150.4
HexNAc(2)Hex(2)Fuc(1)NeuAc(1)	1167.42
HexNAc(2)Hex(1)Fuc(2)NeuGc(1)	1167.42
HexNAc(2)Hex(2)Fuc(3)	1168.44
HexNAc(2)Hex(3)NeuAc(1)	1183.41
HexNAc(3)Hex(1)Fuc(1)NeuAc(1)	1208.44
HexNAc(3)Hex(1)Fuc(1)NeuGc(1)	1224.44
HexNAc(3)Hex(2)NeuAc(1)	1224.44
HexNAc(3)Hex(2)Fuc(2)	1225.46
HexNAc(1)Hex(1)NeuAc(3)	1238.42
HexNAc(3)Hex(3)Fuc(1)	1241.45
HexNAc(2)Hex(2)NeuAc(2)	1312.45
HexNAc(2)Hex(2)Fuc(2)NeuAc(1)	1313.48
HexNAc(3)Hex(2)Fuc(1)NeuAc(1)	1370.5
HexNAc(3)Hex(2)Fuc(3)	1371.52
HexNAc(3)Hex(3)NeuAc(1)	1386.49
HexNAc(3)Hex(3)Fuc(2)	1387.51
HexNAc(4)Hex(2)Fuc(2)	1428.54
HexNAc(4)Hex(3)Fuc(1)	1444.53
HexNAc(2)Hex(2)Fuc(1)NeuAc(2)	1458.51
HexNAc(4)Hex(4)	1460.53
HexNAc(5)Hex(3)	1501.56
HexNAc(3)Hex(2)NeuAc(2)	1515.54
HexNAc(3)Hex(2)Fuc(2)NeuAc(1)	1516.56
HexNAc(3)Hex(2)Fuc(4)	1517.58
HexNAc(3)Hex(3)Fuc(1)NeuAc(1)	1532.55
HexNAc(3)Hex(3)Fuc(3)	1533.57
HexNAc(4)Hex(3)Fuc(2)	1590.59
HexNAc(3)Hex(3)NeuAc(2)	1677.59
HexNAc(3)Hex(3)Fuc(1)NeuAc(2)	1823.64
HexNAc(5)Hex(5)	1825.66
HexNAc(6)Hex(3)Fuc(1)	1850.69
HexNAc(6)Hex(4)	1866.69
HexNAc(4)Hex(4)Fuc(3)	1898.7
HexNAc(5)Hex(3)Fuc(1)NeuAc(1)	1938.71
HexNAc(3)Hex(3)Fuc(2)NeuAc(2)	1969.7
HexNAc(4)Hex(4)Fuc(2)NeuAc(1)	2043.74
HexNAc(6)Hex(4)Fuc(2)	2158.8
HexNAc(4)Hex(4)Fuc(3)NeuAc(1)	2189.8
HexNAc(5)Hex(5)Fuc(3)	2263.84
HexNAc(6)Hex(5)Fuc(3)	2466.91

## Sheet: N glycan DB
Supplementary Data S1 The library of N-linked glycans in Byonic glycan database.
Glycoform	Mass
HexNAc(1)	203.079
HexNAc(2)	406.159
HexNAc(2)Hex(1)	568.212
HexNAc(2)Hex(2)	730.264
HexNAc(1)Fuc(1)	349.137
HexNAc(2)Fuc(1)	552.217
HexNAc(2)Hex(1)Fuc(1)	714.269
HexNAc(2)Hex(2)Fuc(1)	876.322
HexNAc(2)Hex(3)	892.317
HexNAc(2)Hex(4)	1054.37
HexNAc(3)Hex(3)	1095.4
HexNAc(2)Hex(3)Fuc(2)	1184.43
HexNAc(2)Hex(4)Fuc(1)	1200.43
HexNAc(2)Hex(5)	1216.42
HexNAc(3)Hex(3)Fuc(1)	1241.45
HexNAc(3)Hex(4)	1257.45
HexNAc(4)Hex(3)	1298.48
HexNAc(2)Hex(5)Fuc(1)	1362.48
HexNAc(2)Hex(6)	1378.48
HexNAc(3)Hex(3)Fuc(2)	1387.51
HexNAc(3)Hex(4)Fuc(1)	1403.51
HexNAc(3)Hex(5)	1419.5
HexNAc(4)Hex(3)Fuc(1)	1444.53
HexNAc(4)Hex(4)	1460.53
HexNAc(5)Hex(3)	1501.56
HexNAc(2)Hex(7)	1540.53
HexNAc(3)Hex(4)NeuAc(1)	1548.55
HexNAc(3)Hex(4)Fuc(2)	1549.57
HexNAc(3)Hex(4)NeuGc(1)	1564.54
HexNAc(3)Hex(5)Fuc(1)	1565.56
HexNAc(3)Hex(6)	1581.56
HexNAc(4)Hex(3)NeuAc(1)	1589.57
HexNAc(4)Hex(3)Fuc(2)	1590.59
HexNAc(4)Hex(3)NeuGc(1)	1605.57
HexNAc(4)Hex(4)Fuc(1)	1606.59
HexNAc(4)Hex(5)	1622.58
HexNAc(5)Hex(3)Fuc(1)	1647.61
HexNAc(5)Hex(4)	1663.61
HexNAc(3)Hex(4)Fuc(1)NeuAc(1)	1694.6
HexNAc(2)Hex(8)	1702.58
HexNAc(6)Hex(3)	1704.63
HexNAc(3)Hex(4)Fuc(1)NeuGc(1)	1710.6
HexNAc(3)Hex(5)NeuAc(1)	1710.6
HexNAc(3)Hex(5)NeuGc(1)	1726.59
HexNAc(3)Hex(6)Fuc(1)	1727.61
HexNAc(4)Hex(3)Fuc(3)	1736.65
HexNAc(4)Hex(4)NeuAc(1)	1751.62
HexNAc(4)Hex(4)Fuc(2)	1752.64
HexNAc(4)Hex(4)NeuGc(1)	1767.62
HexNAc(4)Hex(5)Fuc(1)	1768.64
HexNAc(4)Hex(6)	1784.63
HexNAc(5)Hex(4)Fuc(1)	1809.67
HexNAc(5)Hex(5)	1825.66
HexNAc(6)Hex(3)Fuc(1)	1850.69
HexNAc(2)Hex(9)	1864.63
HexNAc(6)Hex(4)	1866.69
HexNAc(3)Hex(6)NeuAc(1)	1872.65
HexNAc(3)Hex(6)NeuGc(1)	1888.64
HexNAc(4)Hex(4)Fuc(1)NeuAc(1)	1897.68
HexNAc(7)Hex(3)	1907.71
HexNAc(4)Hex(4)Fuc(1)NeuGc(1)	1913.68
HexNAc(4)Hex(5)NeuAc(1)	1913.68
HexNAc(4)Hex(5)Fuc(2)	1914.7
HexNAc(4)Hex(5)NeuGc(1)	1929.67
HexNAc(4)Hex(6)Fuc(1)	1930.69
HexNAc(5)Hex(3)Fuc(1)NeuAc(1)	1938.71
HexNAc(4)Hex(7)	1946.69
HexNAc(5)Hex(4)NeuAc(1)	1954.7
HexNAc(5)Hex(3)Fuc(1)NeuGc(1)	1954.7
HexNAc(5)Hex(4)Fuc(2)	1955.72
HexNAc(5)Hex(4)NeuGc(1)	1970.7
HexNAc(5)Hex(5)Fuc(1)	1971.72
HexNAc(5)Hex(6)	1987.71
HexNAc(6)Hex(3)Fuc(2)	1996.75
HexNAc(6)Hex(4)Fuc(1)	2012.74
HexNAc(3)Hex(6)Fuc(1)NeuAc(1)	2018.71
HexNAc(2)Hex(10)	2026.69
HexNAc(6)Hex(5)	2028.74
HexNAc(3)Hex(6)Fuc(1)NeuGc(1)	2034.7
HexNAc(4)Hex(4)Fuc(2)NeuAc(1)	2043.74
HexNAc(7)Hex(3)Fuc(1)	2053.77
HexNAc(4)Hex(5)Fuc(1)NeuAc(1)	2059.74
HexNAc(4)Hex(4)Fuc(2)NeuGc(1)	2059.74
HexNAc(4)Hex(5)Fuc(3)	2060.76
HexNAc(7)Hex(4)	2069.77
HexNAc(4)Hex(6)NeuAc(1)	2075.73
HexNAc(4)Hex(5)Fuc(1)NeuGc(1)	2075.73
HexNAc(4)Hex(6)Fuc(2)	2076.75
HexNAc(4)Hex(6)NeuGc(1)	2091.72
HexNAc(4)Hex(7)Fuc(1)	2092.74
HexNAc(5)Hex(4)Fuc(1)NeuAc(1)	2100.76
HexNAc(8)Hex(3)	2110.79
HexNAc(5)Hex(4)Fuc(1)NeuGc(1)	2116.76
HexNAc(5)Hex(5)NeuAc(1)	2116.76
HexNAc(5)Hex(5)Fuc(2)	2117.78
HexNAc(5)Hex(5)NeuGc(1)	2132.75
HexNAc(5)Hex(6)Fuc(1)	2133.77
HexNAc(6)Hex(3)Fuc(1)NeuAc(1)	2141.79
HexNAc(6)Hex(3)Fuc(3)	2142.81
HexNAc(5)Hex(7)	2149.77
HexNAc(6)Hex(4)NeuAc(1)	2157.78
HexNAc(6)Hex(3)Fuc(1)NeuGc(1)	2157.78
HexNAc(6)Hex(4)Fuc(2)	2158.8
HexNAc(6)Hex(5)Fuc(1)	2174.8
HexNAc(2)Hex(11)	2188.74
HexNAc(6)Hex(6)	2190.79
HexNAc(4)Hex(5)NeuAc(2)	2204.77
HexNAc(4)Hex(5)Fuc(2)NeuAc(1)	2205.79
HexNAc(4)Hex(5)Fuc(4)	2206.81
HexNAc(7)Hex(4)Fuc(1)	2215.82
HexNAc(4)Hex(5)NeuAc(1)NeuGc(1)	2220.77
HexNAc(4)Hex(5)Fuc(2)NeuGc(1)	2221.79
HexNAc(4)Hex(6)Fuc(1)NeuAc(1)	2221.79
HexNAc(4)Hex(6)Fuc(3)	2222.81
HexNAc(4)Hex(5)NeuGc(2)	2236.76
HexNAc(4)Hex(6)Fuc(1)NeuGc(1)	2237.78
HexNAc(4)Hex(7)NeuAc(1)	2237.78
HexNAc(4)Hex(7)Fuc(2)	2238.8
HexNAc(5)Hex(4)NeuAc(2)	2245.8
HexNAc(5)Hex(4)Fuc(2)NeuAc(1)	2246.82
HexNAc(8)Hex(3)Fuc(1)	2256.85
HexNAc(5)Hex(4)NeuAc(1)NeuGc(1)	2261.79
HexNAc(5)Hex(5)Fuc(1)NeuAc(1)	2262.81
HexNAc(5)Hex(4)Fuc(2)NeuGc(1)	2262.81
HexNAc(5)Hex(5)Fuc(3)	2263.84
HexNAc(8)Hex(4)	2272.85
HexNAc(5)Hex(4)NeuGc(2)	2277.79
HexNAc(5)Hex(5)Fuc(1)NeuGc(1)	2278.81
HexNAc(5)Hex(6)NeuAc(1)	2278.81
HexNAc(5)Hex(6)Fuc(2)	2279.83
HexNAc(6)Hex(3)Fuc(2)NeuAc(1)	2287.85
HexNAc(5)Hex(6)NeuGc(1)	2294.8
HexNAc(5)Hex(7)Fuc(1)	2295.82
HexNAc(6)Hex(3)Fuc(2)NeuGc(1)	2303.84
HexNAc(5)Hex(8)	2311.82
HexNAc(9)Hex(3)	2313.87
HexNAc(6)Hex(5)Fuc(2)	2320.86
HexNAc(6)Hex(6)Fuc(1)	2336.85
HexNAc(2)Hex(12)	2350.79
HexNAc(4)Hex(5)Fuc(1)NeuAc(2)	2350.83
HexNAc(6)Hex(7)	2352.85
HexNAc(7)Hex(4)Fuc(2)	2361.88
HexNAc(4)Hex(5)Fuc(1)NeuAc(1)NeuGc(1)	2366.82
HexNAc(4)Hex(5)Fuc(1)NeuGc(2)	2382.82
HexNAc(5)Hex(4)Fuc(1)NeuAc(2)	2391.86
HexNAc(7)Hex(6)	2393.87
HexNAc(5)Hex(5)NeuAc(2)	2407.85
HexNAc(5)Hex(4)Fuc(1)NeuAc(1)NeuGc(1)	2407.85
HexNAc(5)Hex(4)Fuc(1)NeuGc(2)	2423.85
HexNAc(5)Hex(5)NeuAc(1)NeuGc(1)	2423.85
HexNAc(5)Hex(6)Fuc(1)NeuAc(1)	2424.87
HexNAc(5)Hex(6)Fuc(3)	2425.89
HexNAc(6)Hex(3)Fuc(1)NeuAc(2)	2432.88
HexNAc(8)Hex(5)	2434.9
HexNAc(5)Hex(5)NeuGc(2)	2439.84
HexNAc(5)Hex(6)Fuc(1)NeuGc(1)	2440.86
HexNAc(6)Hex(3)Fuc(1)NeuAc(1)NeuGc(1)	2448.88
HexNAc(5)Hex(8)Fuc(1)	2457.88
HexNAc(9)Hex(3)Fuc(1)	2459.93
HexNAc(6)Hex(3)Fuc(1)NeuGc(2)	2464.87
HexNAc(9)Hex(4)	2475.93
HexNAc(6)Hex(6)Fuc(2)	2482.91
HexNAc(6)Hex(7)Fuc(1)	2498.9
HexNAc(7)Hex(6)Fuc(1)	2539.93
HexNAc(5)Hex(5)Fuc(1)NeuAc(2)	2553.91
HexNAc(7)Hex(7)	2555.93
HexNAc(5)Hex(5)Fuc(1)NeuAc(1)NeuGc(1)	2569.91
HexNAc(5)Hex(6)NeuAc(2)	2569.91
HexNAc(5)Hex(6)Fuc(2)NeuAc(1)	2570.93
HexNAc(8)Hex(5)Fuc(1)	2580.96
HexNAc(5)Hex(5)Fuc(1)NeuGc(2)	2585.9
HexNAc(5)Hex(6)NeuAc(1)NeuGc(1)	2585.9
HexNAc(5)Hex(7)Fuc(1)NeuAc(1)	2586.92
HexNAc(5)Hex(6)Fuc(2)NeuGc(1)	2586.92
HexNAc(8)Hex(6)	2596.95
HexNAc(5)Hex(6)NeuGc(2)	2601.89
HexNAc(5)Hex(9)Fuc(1)	2619.93
HexNAc(9)Hex(4)Fuc(1)	2621.98
HexNAc(6)Hex(6)Fuc(3)	2628.97
HexNAc(4)Hex(5)Fuc(3)NeuAc(2)	2642.95
HexNAc(4)Hex(5)Fuc(3)NeuAc(1)	2351.85
HexNAc(6)Hex(7)NeuAc(1)	2643.94
HexNAc(4)Hex(5)Fuc(3)NeuAc(1)NeuGc(1)	2658.94
HexNAc(6)Hex(7)NeuGc(1)	2659.94
HexNAc(4)Hex(5)Fuc(3)NeuGc(2)	2674.94
HexNAc(6)Hex(9)	2676.95
HexNAc(7)Hex(7)Fuc(1)	2701.98
HexNAc(5)Hex(6)Fuc(1)NeuAc(2)	2715.96
HexNAc(5)Hex(6)Fuc(3)NeuAc(1)	2716.98
HexNAc(7)Hex(8)	2717.98
HexNAc(5)Hex(6)Fuc(1)NeuAc(1)NeuGc(1)	2731.96
HexNAc(5)Hex(6)Fuc(3)NeuGc(1)	2732.98
HexNAc(5)Hex(6)Fuc(1)NeuGc(2)	2747.95
HexNAc(8)Hex(7)	2759.01
HexNAc(6)Hex(6)NeuAc(1)	2481.89
HexNAc(6)Hex(6)NeuAc(2)	2772.98
HexNAc(6)Hex(6)NeuAc(1)NeuGc(1)	2788.98
HexNAc(6)Hex(7)Fuc(1)NeuAc(1)	2790
HexNAc(9)Hex(6)	2800.03
HexNAc(6)Hex(6)NeuGc(2)	2804.97
HexNAc(6)Hex(7)Fuc(1)NeuGc(1)	2805.99
HexNAc(6)Hex(8)NeuAc(1)	2805.99
HexNAc(5)Hex(6)NeuAc(3)	2861
HexNAc(7)Hex(8)Fuc(1)	2864.04
HexNAc(5)Hex(6)NeuAc(2)NeuGc(1)	2876.99
HexNAc(5)Hex(7)Fuc(1)NeuAc(2)	2878.01
HexNAc(5)Hex(6)NeuAc(1)NeuGc(2)	2892.99
HexNAc(5)Hex(7)Fuc(1)NeuAc(1)NeuGc(1)	2894.01
HexNAc(5)Hex(8)Fuc(4)	2896.05
HexNAc(5)Hex(6)NeuGc(3)	2908.99
HexNAc(5)Hex(7)Fuc(1)NeuGc(2)	2910.01
HexNAc(6)Hex(6)Fuc(1)NeuAc(2)	2919.04
HexNAc(6)Hex(6)Fuc(1)NeuAc(1)	2627.95
HexNAc(8)Hex(8)	2921.06
HexNAc(6)Hex(6)Fuc(1)NeuAc(1)NeuGc(1)	2935.04
HexNAc(6)Hex(7)NeuAc(2)	2935.04
HexNAc(6)Hex(7)Fuc(4)	2937.08
HexNAc(9)Hex(6)Fuc(1)	2946.09
HexNAc(6)Hex(7)NeuAc(1)NeuGc(1)	2951.03
HexNAc(6)Hex(6)Fuc(1)NeuGc(2)	2951.03
HexNAc(6)Hex(8)Fuc(1)NeuAc(1)	2952.05
HexNAc(6)Hex(7)NeuGc(2)	2967.03
HexNAc(5)Hex(6)Fuc(1)NeuAc(3)	3007.06
HexNAc(7)Hex(8)NeuAc(1)	3009.07
HexNAc(5)Hex(6)Fuc(1)NeuAc(2)NeuGc(1)	3023.05
HexNAc(7)Hex(8)NeuGc(1)	3025.07
HexNAc(5)Hex(6)Fuc(1)NeuAc(1)NeuGc(2)	3039.05
HexNAc(6)Hex(5)Fuc(1)NeuAc(2)	2756.99
HexNAc(6)Hex(5)Fuc(1)NeuAc(1)	2465.89
HexNAc(6)Hex(5)Fuc(1)NeuAc(3)	3048.09
HexNAc(5)Hex(6)Fuc(1)NeuGc(3)	3055.04
HexNAc(6)Hex(5)Fuc(1)NeuAc(1)NeuGc(1)	2772.98
HexNAc(6)Hex(5)Fuc(1)NeuAc(2)NeuGc(1)	3064.08
HexNAc(8)Hex(8)Fuc(1)	3067.11
HexNAc(6)Hex(5)Fuc(1)NeuAc(1)NeuGc(2)	3080.07
HexNAc(6)Hex(7)Fuc(1)NeuAc(2)	3081.09
HexNAc(8)Hex(9)	3083.11
HexNAc(6)Hex(7)Fuc(5)	3083.14
HexNAc(6)Hex(5)Fuc(1)NeuGc(3)	3096.07
HexNAc(6)Hex(11)Fuc(1)	3147.11
HexNAc(10)Hex(7)	3165.16
HexNAc(6)Hex(6)Fuc(1)NeuAc(3)	3210.14
HexNAc(6)Hex(6)Fuc(1)NeuAc(2)NeuGc(1)	3226.13
HexNAc(6)Hex(7)NeuAc(3)	3226.13
HexNAc(6)Hex(7)Fuc(4)NeuAc(1)	3228.17
HexNAc(8)Hex(9)Fuc(1)	3229.17
HexNAc(6)Hex(7)NeuAc(2)NeuGc(1)	3242.13
HexNAc(6)Hex(6)Fuc(1)NeuAc(1)NeuGc(2)	3242.13
HexNAc(6)Hex(7)Fuc(4)NeuGc(1)	3244.17
HexNAc(6)Hex(6)Fuc(1)NeuGc(3)	3258.12
HexNAc(6)Hex(10)Fuc(1)NeuAc(1)	3276.16
HexNAc(7)Hex(7)Fuc(1)NeuAc(2)	3284.17
HexNAc(6)Hex(10)Fuc(1)NeuGc(1)	3292.15
HexNAc(6)Hex(7)Fuc(1)NeuAc(3)	3372.19
HexNAc(6)Hex(9)Fuc(1)NeuAc(2)	3405.2
HexNAc(6)Hex(9)Fuc(1)NeuAc(1)NeuGc(1)	3421.2
HexNAc(9)Hex(9)Fuc(1)	3432.25
HexNAc(7)Hex(8)Fuc(1)NeuAc(1)	3155.13
HexNAc(7)Hex(8)Fuc(1)NeuAc(2)	3446.23
HexNAc(9)Hex(10)	3448.24
HexNAc(7)Hex(8)Fuc(1)NeuAc(1)NeuGc(1)	3462.22
HexNAc(7)Hex(8)Fuc(1)NeuGc(2)	3478.22
HexNAc(6)Hex(7)NeuAc(4)	3517.23
HexNAc(6)Hex(7)NeuAc(3)NeuGc(1)	3533.22
HexNAc(6)Hex(7)NeuAc(2)NeuGc(2)	3549.22
HexNAc(7)Hex(7)Fuc(1)NeuAc(3)	3575.27
HexNAc(7)Hex(7)Fuc(1)NeuAc(2)NeuGc(1)	3591.26
HexNAc(9)Hex(10)Fuc(1)	3594.3
HexNAc(7)Hex(7)Fuc(1)NeuAc(1)NeuGc(2)	3607.26
HexNAc(6)Hex(7)Fuc(1)NeuAc(4)	3663.29
HexNAc(6)Hex(7)Fuc(1)NeuAc(3)NeuGc(1)	3679.28
HexNAc(7)Hex(6)Fuc(1)NeuAc(4)	3704.31
HexNAc(7)Hex(6)Fuc(1)NeuAc(3)NeuGc(1)	3720.31
HexNAc(7)Hex(8)Fuc(1)NeuAc(3)	3737.32
HexNAc(7)Hex(8)Fuc(1)NeuAc(2)NeuGc(1)	3753.32
HexNAc(7)Hex(8)Fuc(1)NeuAc(1)NeuGc(2)	3769.31
HexNAc(7)Hex(8)Fuc(1)NeuGc(3)	3785.31
HexNAc(10)Hex(10)Fuc(1)	3797.38
HexNAc(7)Hex(7)Fuc(1)NeuAc(4)	3866.36
HexNAc(7)Hex(8)Fuc(1)NeuAc(4)	4028.42
HexNAc(8)Hex(9)Fuc(1)NeuAc(3)	4102.45
HexNAc(8)Hex(9)Fuc(1)NeuAc(2)NeuGc(1)	4118.45
HexNAc(8)Hex(9)Fuc(1)NeuAc(1)NeuGc(2)	4134.44
HexNAc(11)Hex(11)NeuAc(1)	4307.55
HexNAc(11)Hex(11)NeuGc(1)	4323.54
HexNAc(8)Hex(9)Fuc(1)NeuAc(4)	4393.55
HexNAc(9)Hex(10)Fuc(1)NeuAc(4)	4758.68
